# Supplementary material for: Mitochondrial DNA depletion, mitochondrial mutations and high TFAM expression in hepatocellular carcinoma
Source: Oncotarget. 2017 Sep 16;8(48):84373–83. doi: 10.18632/oncotarget.21033 (PMC5663603; doi:10.18632/oncotarget.21033)
Supplement: Supplementary file 2 [file oncotarget-08-84373-s002.xls]

## Sheet: Sheet1
Supplementary Table 1: Information of 86 HCC subjects and TFAM expression
Sample	Gender	Age of diagnosis	Tumor size	Location	ED Grade	TFAM
1301	F	76	4x4cm	Right lobe	II	1+
1302	M	63	1.8cm	Right lobe	I	1+
1303	F	72	4.5x4x3.5cm	Left lobe	I	2+
1304	M	62	6.3x5.5x4.5cm	Left lobe	II	2+
1305	M	70	6.5x4x4.8cm	Left lobe	I	1+
1306	M	65	5.2x4.7cm	Right lobe	III	3+
1307	M	40	9.5x6x6cm	Right lobe	II	1+
1308	M	58	3.5x3.5x3cm	Left lobe	II	2+
1309	M	61	6x5x3.5cm	Right lobe	II	3+
1310	F	26	10x5x6.5cm	Right lobe	III	2+
1311	M	75	8x7x6.5cm	Right lobe	I	2+
1312	M	64	1.5cm	/	II	0
1313	M	65	3.5x2x1.5cm	Right lobe	III	0
1314	M	65	3x2.6x2.1cm	Right lobe	I	2+
1315	M	57	2.2x1.5cm	Right lobe	II	1+
1316	F	53	8x7x7cm	Left lobe	III	2+
1317	M	51	2.5x2.5x2.3cm	Right lobe	II	2+
1318	F	56	2.1x1.6x1cm	Right lobe	II	0
1319	F	39	11x11x6cm	/	II	3+
1320	F	49	9.5x10x4cm	Right lobe	II	2+
1321	M	46	8x7x5cm	Right lobe	II	2+
1322	M	44	7x6x6cm	Left lobe	II	3+
1323	M	61	5x5.5x4.5cm	Right lobe	II	1+
1324	M	57	4.5x2x2cm	Right lobe	II	1+
1325	M	51	2.5x1.5x1.0cm	Left lobe	II	2+
1326	M	40	5x5x3cm	Left lobe	III	3+
1327	F	44	2x1.5x1cm	Right lobe	II	1+
1328	M	47	6.5x6x4.5cm	Right lobe	III	1+
1329	M	48	8x8x6cm	Left lobe	II	3+
1330	M	53	1.5x1.2x1cm	Right lobe	I	0
1331	M	56	9x8x7cm	/	II	3+
1332	M	64	3.5x3x3cm	Right lobe	III	1+
1333	M	60	4x4x5.5cm	Left lobe	II	1+
1334	M	31	1.5x1x0.8cm	Left lobe	II	0
1335	M	60	6.5x5x4.5cm	Left lobe	II	3+
1336	M	74	1x0.9x0.6cm	Left lobe	II	2+
1337	M	84	9x6.5x6cm	Right lobe	II	3+
1338	M	47	4x3x3cm	Right lobe	II	0
1339	M	55	11.7x7.3x9.5cm	Right lobe	II	2+
1340	M	47	9x7x5cm	Left lobe	II	1+
1341	M	44	1.5x1x1cm	Right lobe	II	0
1342	M	57	2.5x1.5x1cm	Right lobe	II	1+
1343	M	45	6x4x4cm	Right lobe	II	3+
1344	M	44	4x4x3cm	Right lobe	II	1+
1345	M	44	4x4x3.5cm	Right lobe	II	2+
1346	M	45	4x3.5x3cm	Right lobe	II	2+
1347	F	74	3x2x2cm	Right lobe	II	0
1348	M	55	4x3.5x3.3cm	Right & caudate lobe	II	3+
1349	M	61	2.2x1.6cm	Right lobe	II	1+
1350	M	76	3x2x1cm	Right lobe	II	0
1351	M	41	2.1x1.6x1.3cm	Right lobe	I	1+
1352	M	60	4x3cm	Right lobe	III	3+
1353	M	48	7x5x3cm	Right lobe	III	2+
1354	M	68	2.5x2.5x2.5cm	Left lobe	II	1+
1355	M	75	3x2x1.3cm	Right lobe	II	3+
1356	F	58	8x8x5cm	Right lobe	III	3+
1357	M	39	10x6x5cm	Right lobe	III	2+
1358	M	44	8x7x6cm	Right lobe	II	2+
1359	M	46	2.3x1.8cm	Left lateral lobe	II	0
1360	M	62	2.5x2.3x2cm	Right lobe	II	0
1361	F	50	17x9x4cm	Left lobe	II	2+
1362	M	24	2x1x1cm	Right lobe	II	0
1363	M	52	12.8x8x6cm	Right lobe	II	3+
1364	M	41	3x2.8x1.6cm	Left lobe	II	3+
1365	M	64	5.5x5.5x5cm,	Left lobe	II	2+
1366	F	68	5x4x2.5cm	Left lobe	II	1+
1367	M	67	4x3.5x2cm	Right lobe	II	1+
1401	F	58	2.5x2.3x2.2	Right lobe	III	1+
1402	M	65	2.8	Left lobe	I	2+
1403	M	49	0.6x0.5x0.5cm	Left lobe	I	1+
1404	M	76	4.4x4.3cm	Left lateral lobe	II	0
1405	F	62	2x1.8x1cm	Left lobe	II	1+
1406	M	72	5x4cm	caudate lobe	II	1+
1407	M	79	6x4.5x4.5cm	Right lobe	II	0
1408	M	42		Left lobe	II	3+
1409	F	41	5.5x3.7x3.8cm	Right lobe	I	0
1410	M	52	1.7x1.5x2cm	Right lobe	III	1+
1411	F	48	4x4x3.5cm	/	II	1+
1412	M	45	3x2.5x4cm	Right lobe	II	2+
1413	M	54	8.5x4x2.5cm	/	IV	2+
1414	M	38	2.5x2x1.2cm	Right lobe	II	2+
1415	F	65	3cm	/	II	1+
1416	M	66	4x2.5cm	Right lobe	III	3+
1417	M	59		/	II	1+
1418	M	37	1.8x1.2cm	Right lobe	II	+
1419	M	59	8x8cm	Right lobe	II	0
