# Supplementary material for: Mitochondrial DNA depletion, mitochondrial mutations and high TFAM expression in hepatocellular carcinoma
Source: Oncotarget. 2017 Sep 16;8(48):84373–83. doi: 10.18632/oncotarget.21033 (PMC5663603; doi:10.18632/oncotarget.21033)
Supplement: Supplementary file 3 [file oncotarget-08-84373-s003.xls]

## Sheet: S2
Supplementary Table 2: Summary information of substitutions in 637 mtDNA sites among 86 HCC pairs
Gene	Position	Replacement	Codon	Position in coden	Amino change	17 species conservation	Frequency	Previously report	CRS	Number
										T	N
D-loop	16	A-T					30/30175	Yes	A	1	1
	71	G-A					2/30180	Yes	G	2	0
	72	T-C					533/30174	Yes	T	3	0
	73	A-G					22968/30172	Yes	A	85	82
	74	T-G					/	Yes	T	2	0
	93	A-G					934/30176	Yes	A	1	1
	94	G-A					127/30182	Yes	G	2	0
	103	G-A					97/30179	Yes	G	1	1
	143	G-A					681/30177	Yes	G	1	1
	146	T-C					6225/30149	Yes	T	10	9
	150	C-T					3656/30173	Yes	C	19	19
	151	C-T					1010/30182	Yes	C	2	2
	152	T-C					811/30129	Yes	T	17	17
	157	T-C					/	No	T	1	0
	182	C-T					1045/30172	Yes	C	1	1
	185	G-A					1247/30165	Yes	G	5	5
	188	A-G					347/30176	Yes	A	1	1
	189	A-G					1748/30163	Yes	A	4	3
	194	C-T					537/30172	Yes	C	2	2
	195	T-C					6470/30150	Yes	T	3	3
	199	T-C					1639/30166	Yes	T	15	15
	204	T-C					1895/30154	Yes	T	2	2
	207	G-A					1449/30166	Yes	G	6	6
	210	A-G					201/30177	Yes	A	2	2
	217	T-C					294/30171	Yes	T	1	1
	235	A-G					978/30180	Yes	A	7	6
	239	T-C					409/30179	Yes	T	1	1
	248	A-del					1702/30179	Yes	A	2	2
	249	A-del					3/30172	Yes	A	13	13
	263	A-G					29104/30160	Yes	A	84	83
	294-341	Del					/	No	/	1	0
	302	A-AC					30/30105	Yes	A	1	0
	309	C-CC					/	Yes	T	7	8
	310	T-CTC					/	Yes	T	35	36
	310	T-TC					/	Yes	T	31	31
	317	C-G					6/30166	Yes	C	0	1
	353	C-CC					/	Yes	C	2	0
	394	C-A					/	No	C	1	0
	408	T-A					63/30181	Yes	T	1	1
	411	C-G					/	Yes	C	0	1
	456	C-T					925/30180	Yes	C	1	1
	489	T-C					7695/30178	Yes	T	42	40
	499	G-A					1030/30178	Yes	G	1	1
	513	G-GCA					1084/30182	Yes	C	0	1
	514，515	CA-del					7533/30179	Yes	CA	30	32
	523，524	AC-del					4/29958	Yes	AC	3	3
	522	C-T					4/29975	Yes	C	2	2
	528	T-C					/	No	T	1	0
	534	C-T					54/30182	Yes	C	1	1
	540	A-C					/	No	A	1	0
	541	C-T					/	Yes	C	1	1
	548	C-T					22/30182	Yes	C	3	3
	556	A-T					/	Yes	A	1	1
	568	C-CC					/	No	C	1	1
	573	C-CCCCC						Yes	C	1	0
	574	A-C					50/30174	Yes	A	1	1
	16035	G-A					/	Yes	G	1	1
	16051	A-G					807/30180	Yes	A	1	1
	16086	T-C					643/30176	Yes	T	3	3
	16092	T-C					448/30172	Yes	T	2	2
	16093	T-C					1758/30034	Yes	T	5	6
	16108	C-T					75/30181	Yes	C	3	3
	16111	C-T					854/30179	Yes	C	4	3
	16126	T-C					3614/30178	Yes	T	2	2
	16129	G-A					4090/30168	Yes	G	19	18
	16130	G-A					1/30182	Yes	G	1	1
	16136	T-C					249/30182	Yes	T	1	1
	16140	T-C					385/30180	Yes	T	4	4
	16148	C-T					829/30174	Yes	C	1	1
	16150	C-T					70/30181	Yes	C	3	2
	16158	A-G					47/30179	Yes	A	1	1
	16162	A-G					444/30176	Yes	A	10	10
	16164	A-G					85/30178	Yes	A	1	1
	16168	C-T					329/30177	Yes	C	1	1
	16172	T-C					2185/30168	Yes	T	18	18
	16179	C-T					5/2704	Yes	C	2	2
	16182	A-C					227/30170	Yes	A	5	5
	16183	A-C					4095/30084	Yes	A	12	12
	16184	C-T					223/30164	Yes	C	4	4
	16186	C-T					398/30166	Yes	C	1	1
	16189	T-C					8187/30070	Yes	T	22	22
	16192	C-T					1330/30153	Yes	C	4	4
	16193	C-del					/	Yes	C	0	1
	16203	A-G					40/30181	Yes	A	2	2
	16209	T-C					847/30177	Yes	T	1	1
	16213	G-A					326/30179	Yes	G	3	2
	16214	C-T					299/30179	Yes	C	1	1
	16217	T-C					2119/30174	Yes	T	3	4
	16219	A-G					311/30168	Yes	A	1	1
	16221	C-T					138/30181	Yes	C	1	2
	16223	C-T					12220/30170	Yes	C	50	49
	16227	A-G					90/30181	Yes	A	2	2
	16231	T-C					289/30179	Yes	T	2	2
	16234	C-T					1020/30179	Yes	C	3	2
	16235	A-G					188/30180	Yes	A	1	1
	16243	T-C					779/30177	Yes	T	2	2
	16245	C-T					152/30179	Yes	C	1	1
	16248	C-T					162/30181	Yes	C	1	1
	16249	T-C					626/30174	Yes	T	4	3
	16257	C-A					163/30179	Yes	C	4	4
	16260	C-T					361/30177	Yes	C	1	1
	16261	C-T					2354/30172	Yes	C	6	7
	16265	A-C					340/30177	Yes	A	1	1
	16266	C-A					102/30179	Yes	C	1	1
	16266	C-G					55/30179	Yes	C	1	1
	16266	C-T					453/30179	Yes	C	4	4
	16272	A-G					60/30180	Yes	A	1	1
	16274	G-A					721/30175	Yes	G	1	1
	16278	C-T					3246/30173	Yes	C	4	4
	16287	C-T					169/30177	Yes	C	2	2
	16290	C-T					1112/30178	Yes	C	9	8
	16291	C-T					839/30171	Yes	C	3	3
	16292	C-T					746/30168	Yes	C	1	1
	16294	C-T					3004/30169	Yes	C	5	4
	16295	C-T					472/30173	Yes	C	3	3
	16297	T-C					329/30180	Yes	T	7	5
	16298	T-C					1935/30178	Yes	T	7	7
	16301	C-T					223/30178	Yes	C	1	1
	16304	T-C					2026/30178	Yes	T	19	19
	16309	A-G					727/30179	Yes	A	3	3
	16311	T-C					6492/30163	Yes	T	6	7
	16316	A-G					273/30181	Yes	A	1	1
	16319	G-A					1795/30181	Yes	G	17	16
	16325	T-C					946/30177	Yes	T	2	2
	16327	C-T					1261/30178	Yes	C	1	1
	16335	A-G					149/30182	Yes	A	2	2
	16354	C-T					266/30180	Yes	C	1	1
	16355	C-T					498/30177	Yes	C	3	3
	16360	C-T					533/30182	Yes	C	3	3
	16362	T-C					5210/30173	Yes	T	36	36
	16368	T-C					200/30181	Yes	T	1	0
	16390	G-A					1825/30162	Yes	G	3	2
	16391	G-A					491/30180	Yes	G	1	1
	16399	A-G					836/30178	Yes	A	4	3
	16465	C-T					91/30180	Yes	C	2	1
	16471	G-A					9/30181	Yes	G	1	1
	16486	A-C					1/30181	Yes	A	1	1
	16497	A-G					130/30137	Yes	A	1	1
	16519	T-C					19233/30096	Yes	T	39	39
	16525	A-G					12/30138	Yes	A	1	1
	16527	C-T					386/30137	Yes	C	2	2
	16540	C-T					/	Yes	C	1	0
tRNA-Phe	617	G-A					/	No	G	1	0
12S rRNA	654	T-C					10/30182	Yes	T	1	1
	663	A-G					892/30182	Yes	A	7	6
	709	G-A					3871/30163	Yes	G	13	14
	710	T-C					2290/30181	Yes	T	1	1
	747	A-G					5/30181	Yes	A	1	1
	750	A-G					29766/30178	Yes	A	81	81
	752	C-T					148/30182	Yes	C	3	3
	827	A-G					664/30174	Yes	A	2	3
	955	A-AC					/	No	A	2	2
	988	G-A					23/30181	Yes	G	1	0
	990	T-C					20/30181	Yes	T	1	1
	1005	T-C					116/30182	Yes	T	3	3
	1107	T-C					255/30181	Yes	T	4	4
	1119	T-C					125/30182	Yes	T	1	1
	1282	G-A					4/30181	Yes	G	1	1
	1382	A-C					122/30181	Yes	A	4	4
	1420	T-C					76/30178	Yes	T	1	1
	1438	A-G					28601/30166	Yes	A	84	84
	1442	G-A					247/30182	Yes	G	1	1
	1472	G-A					2/30182	Yes	G	2	0
	1541	T-C					40/30182	Yes	T	1	1
	1555	A-G					50/30182	Yes	A	1	1
	1598	G-A					375/30176	Yes	G	1	1
tRNA-Val	1636	A-G					1/30182	Yes	A	2	2
	1664	G-A					102/30178	Yes	G	1	1
16S rRNA	1694	T-C					57/30181	Yes	T	1	1
	1709	G-A					115/30181	Yes	G	1	1
	1716	T-C					7/30182	Yes	T	1	1
	1719	G-A					1539/30179	Yes	G	2	2
	1736	A-G					888/30182	Yes	A	8	7
	1746	A-G					4/30182	Yes	A	1	1
	1824	T-C					66/30182	Yes	T	3	3
	1978	A-G					6/30182	Yes	A	1	1
	2059	C-T					2/30178	Yes	C	1	1
	2220	A-G					86/30181	Yes	A	1	1
	2226	T-C					9/30181	Yes	T	2	2
	2352	T-C					796/30182	Yes	T	1	1
	2389	C-T					19/30182	Yes	C	1	1
	2623	A-G					5/30179	Yes	A	1	0
	2706	A-G					23583/30162	Yes	A	85	85
	2755	A-G					177/30182	Yes	A	1	1
	2768	A-G					256/30178	Yes	A	1	1
	2831	G-A					66/30180	Yes	G	1	1
	2835	C-T					30/30181	Yes	C	3	3
	2864	T-C					/	No	T	1	1
	2887	T-C					120/30179	Yes	T	1	1
	3010	G-A					4172/30172	Yes	G	15	15
	3019	G-A					1/30181	Yes	G	1	1
	3206	C-T					113/30181	Yes	C	1	1
	3222	C-A					/	No	C	1	1
tRNA-Leu(UUR)	3290	T-C					64/30181	Yes	T	1	1
ND1	3316	G-A	4	1	Ala-Thr	1/17	291/30177	Yes	G	3	2
	3395	A-G	30	2	Tyr-Cys	0.823529	15/30182	Yes	A	1	1
	3397	A-G	31	1	Met-Val	13/17	95/30181	Yes	A	2	1
	3398	T-C	31	2	Met-Tyr	0.705882	112/30181	Yes	T	2	1
	3434	A-G	43	2	Tyr-Cys	11/17	162/30181	Yes	A	2	1
	3483	G-A			Syn		122/30179	Yes	G	1	1
	3497	C-T	64	2	Ala - Val	0.176471	97/30178	Yes	C	1	1
	3528	C-T			Syn		12/30182	Yes	C	1	1
	3537	A-G			Syn		139/30182	Yes	A	2	2
	3540	T-C			Syn		41/30181	Yes	T	1	1
	3546	C-T			Syn		30/30181	Yes	C	1	1
	3552	T-A			Syn		988/30179	Yes	T	1	1
	3571	C-T	89	1	Leu - Phe	0.882353	60/30180	Yes	C	1	1
	3579	A-G			Syn		16/30182	Yes	A	1	1
	3591	G-A			Syn		288/30180	Yes	G	1	1
	3606	A-G			Syn		229/30180	Yes	A	4	4
	3666	G-A			Syn		841/30180	Yes	G	1	1
	3687	C-T			Syn		33/30182	Yes	C	1	1
	3705	G-A			Syn		402/30180	Yes	G	2	2
	3710	C-T	135	2	Ala-Val	0.941176	1/30182	Yes	C	1	0
	3756	A-G			Syn		514/30181	Yes	A	1	1
	3795	C-T			Syn		2/30182	Yes	C	1	1
	3834	G-A			Syn		244/30180	Yes	G	1	1
	3866	T-C	187	2	Ile-Thr	13/17	97/30182	Yes	T	1	1
	3877	T-C	191	1	Ala - Pro	17/17	/	No	T	1	0
	3882	G-A			Syn		119/30181	Yes	G	2	2
	3918	G-A			Syn		241/30178	Yes	G	2	2
	3970	C-T			Syn		649/30179	Yes	C	19	18
	4048	G-A	248	1	Asp -Asn	0.0588235	371/30179	Yes	G	5	4
	4071	C-T			Syn		582/30181	Yes	C	13	11
	4086	C-T			Syn		236/30181	Yes	C	12	12
	4113	G-A			Syn		52/30182	Yes	G	3	2
	4153	G-A	283	1	Asp -Asn	0.941176	/	No	G	1	1
	4164	A-G			Syn		318/30181	Yes	A	5	3
	4172	T-C	289	2	Leu - Gln	0.941176	/	Yes	T	1	1
	4200	A-T			Syn		14/30182	Yes	A	1	1
	4216	T-C	304	1	Tyr - His	7/17	2994/30172	Yes	T	4	4
	4248	T-C			Syn		1081/30179	Yes	T	7	5
	4257	A-G			Syn		10/30182	Yes	A	1	1
tRNA-Ile	4313	T-C		55	T-loop	0.529412	25/30182	Yes	T	1	1
	4316	A-G		58	T-loop	16/17	28/30181	No	A	1	1
	4317	A-G		59	T-loop	0.882353	14/30182	Yes	A	1	1
	4343	A-G		59	T-loop		16/2704	Yes	A	1	1
tRNA-Gln	4386	T-C			D-loop	8/17	106/30180	Yes	T	3	3
tRNA-Met	4468	T-A		72	acceptor stem		/	No	T	1	1
	4469	A-G		73	acceptor stem		2/30180	Yes	A	0	1
tRNA-ND2	4500	T-C	11	1	Ser - Pro	6/17	9/30182	Yes	T	1	1
	4611	A-G	48	1	Met-Val	0.411765	/	Yes	A	1	1
	4679	T-C			Syn		19/30182	Yes	T	1	1
	4680	C-G	71	1	Lys-Val		/	Yes	C	1	1
	4706	A-G			Syn		46/30179	Yes	A	1	1
	4715	A-G			Syn		1200/30181	Yes	A	5	5
	4769	A-G			Syn		29556/30176	Yes	A	85	85
	4820	G-A			Syn		617/30181	Yes	G	1	1
	4824	A-G	119	1	Thr - Ala	17/17	912/30182	Yes	A	7	6
	4833	A-G	122	1	Thr-Ala	8/17	251/30180	Yes	A	2	2
	4850	C-T			Syn		298/30181	Yes	C	8	8
	4883	C-T			Syn		1557/30181	Yes	C	16	17
	4890	A-G	141	1	Ile-Val	0.941176	5/30182	Yes	A	1	1
	4958	A-G			Syn		105/30182	Yes	A	1	1
	4961	A-C			Syn		2/30182	Yes	A	2	2
	4963	G-A	165		Gly-Asp	17/17	/	No	G	1	1
	5021	T-C			Syn		26/30180	Yes	T	2	2
	5108	T-C			Syn		315/30182	Yes	T	6	5
	5112	G-A	215	1	Ala-Thr	0.294118	1/30182	Yes	G	1	0
	5153	A-G			Syn		216/30181	Yes	A	1	1
	5178	C-A	237	1	Leu - Met	9/17	1543/30182	Yes	C	19	21
	5231	G-A			Syn		617/30176	Yes	G	4	4
	5237	G-A			Syn		122/30182	Yes	G	1	1
	5263	C-T	265	2	Ala - Val	0.352941	169/30182	Yes	C	1	1
	5291	T-C			Syn		24/30181	Yes	T	1	1
	5301	A-G	278	1	Ile - Val	8/17	302/30181	Yes	A	4	4
	5315	A-G	282		Syn		69/30182	Yes	A	1	1
	5351	A-G			Syn		299/30179	Yes	A	4	3
	5417	G-A			Syn		362/30180	Yes	G	5	5
	5442	T-C	325	1	Phe- Leu	6/17	1379/30180	Yes	T	9	9
	5460	G-A	331	1	Ala - Thr	0.647059	1918/30176	Yes	G	4	3
tRNA-Trp	5514	A-G			acceptor stem		10/30182	Yes	A	3	2
Non-coding	5585	G-A					205/30180	Yes	G	2	1
tRNA-Ala	5601	C-T		59	T-loop		262/30181	Yes	C	2	2
tRNA-Asn	5705	A-G		25	D-stem		7/30179	Yes	A	1	0
	5711	A-G			D-loop		166/30180	Yes	A	2	1
OLR	5747	A-G					31/30151	Yes	A	1	1
tRNA-Cys	5821	G-A			acceptor-stem		184/30179	Yes	G	1	1
	5823	A-G			acceptor-stem		56/30180	Yes	A	2	2
Non-coding	5894	A-ACC					41/30182	Yes	C	1	1
Non-coding	5894	A-G					101/30166	Yes	A	2	1
Non-coding	5899	C-CC					451/30174	Yes	C	2	2
tRNA-CO1	5913	G-A	4	1	Asp-Asn	7/17	213/30180	Yes	G	2	1
	5942	A-G			Syn		/	No	A	1	1
	5978	A-G			Syn		123/30179	Yes	A	2	2
	6023	G-A			Syn		257/30176	Yes	G	1	1
	6051	A-G	50	1	Asn-Asp	0.588235	/	Yes	A	1	1
	6101	G-T			Syn		11/30182	Yes	G	1	1
	6179	G-A			Syn		76/30182	Yes	G	4	4
	6203	A-G			Syn		2/30182	Yes	A	1	1
	6216	T-C			Syn		159/30181	Yes	T	1	1
	6228	C-T	109	1	Leu-Phe	0.235294	17/30182	Yes	C	1	1
	6287	C-T			Syn		3/30182	Yes	C	1	1
	6302	A-G			Syn		10/30182	Yes	A	1	1
	6338	A-G	145		Syn		68/30181	Yes	A	1	1
	6340	C-T	146	2	Thr-Ile	0.823529	48/30182	Yes	C	1	1
	6368	C-T			Syn		/	No	C	1	1
	6392	T-C			Syn		665/30180	Yes	T	19	19
	6413	T-C			Syn		208/30182	Yes	T	1	1
	6455	C-T			Syn		729/30181	Yes	C	14	12
	6582	G-A	227		Asp-Asn	17/17	/	No	G	1	0
	6647	A-G			Syn		79/30182	Yes	A	1	1
	6680	T-C			Syn		537/30179	Yes	T	4	3
	6734	G-A			Syn		193/30178	Yes	G	1	1
	6842	T-C			Syn		16/30181	Yes	T	1	1
	6881	A-G			Syn		41/30181	Yes	A	2	2
	6899	G-A			Syn		39/30182	Yes	G	0	1
	6917	G-A			Syn		117/30181	Yes	G	1	1
	6960	C-T			Syn		55/30182	Yes	C	1	1
	6962	G-A			Syn		435/30179	Yes	G	13	13
	7028	C-T			Syn		24068/30166	Yes	C	82	82
	7029	C-T	376	1	His - Tyr	17/17	/	Yes	C	1	1
	7130	C-T			Syn		5/30182	Yes	C	1	1
	7151	C-T			Syn		21/30182	Yes	C	1	1
	7196	C-A			Syn		1171/30180	Yes	C	5	5
	7202	A-G			Syn		98/30181	Yes	A	1	1
	7258	T-C	452	2	Ile - Thr	0.470588	28/30178	Yes	T	1	1
	7299	A-G	466	1	Met - Val	10/17	56/30180	Yes	A	1	1
	7300	T-C			Met-Thr	10/17	/	Yes	T	1	1
	7337	G-A			Syn		397/30180	Yes	G	1	1
	7347	G-A	482	1	Val-Ile	16/17	2/30182	Yes	G	1	0
	7418	C-T			Syn		5/30180	Yes	C	1	1
tRNA-Ser(UCN)	7509	T-TT					/	No	T	1	1
tRNA-Asp	7521	G-A			acceptor-stem	0.176471	2721/30176	Yes	G	1	1
	7546	T-C			anticoden sten		3/30182	Yes	T	1	1
CO2	7598	G-A	5	1	Ala-Thr	0.411765	374/30177	Yes	G	1	1
	7600	G-A			Syn		103/30180	Yes	G	2	2
	7609	T-C			Syn		35/30177	Yes	T	1	1
	7684	T-C			Syn		288/30182	Yes	T	5	4
	7774	C-T	63		Syn		2/30181	Yes	C	1	1
	7789	G-A			Syn		261/30180	Yes	G	2	2
	7828	A-G			Syn		181/30181	Yes	A	3	3
	7831	C-T			Syn		1/30182	Yes	C	1	1
	7853	G-A	90	1	Val - Ile	5/17	462/30181	Yes	G	7	6
	7859	G-A			Syn		111/30178	Yes	G	2	2
	7861	T-C			Syn		176/30179	Yes	T	1	1
	7867	C-T			Syn		292/30182	Yes	C	1	1
	7897	G-A			Syn		77/30181	Yes	G	1	1
	7980	A-G	132	2	Asp-Gly	0.647059	3/30182	Yes	A	1	1
	7993	T-C			Syn		9/30182	Yes	T	1	1
	8020	G-A			Syn		327/30181	Yes	G	5	5
	8065	G-A			Syn		28/30181	Yes	G	2	2
	8110	T-C			Syn		25/30181	Yes	T	1	1
	8119	T-C			Syn		33/30176	Yes	T	1	1
	8146	A-G			Syn		5/30182	Yes	A	1	1
	8149	A-G			Syn		101/30181	Yes	A	3	3
	8200	T-C			Syn		87/30182	Yes	T	2	2
	8251	G-A			Syn		1972/30173	Yes	G	1	1
	8260	T-C	225	3	Phe-Leu	0.588235	37/30180	Yes	T	1	1
Non-coding	8277	T-C					117/30168	Yes	T	1	1
Non-coding	8279	T-C					31/30169	Yes	T	1	1
Non-coding	8271-8289	9bpDel					1516/30189	Yes		2	2
Non-coding	8281_8289	9bpDel					3/30189	Yes	T	6	6
ATP8	8369	C-G	2	1	Pro - Ser	1	/	Yes	C	1	0
	8383	T-C			Syn		107/30182	Yes	T	1	1
	8387	G-A	8	1	Val-Met	5/17	100/30180	Yes	G	1	1
	8392	G-A			Syn		253/30182	Yes	G	1	1
	8414	C-T	17	1	Leu - Phe	12/17	1267/30182	Yes	C	14	14
	8464	C-T			Syn		3/30180	Yes	C	1	1
	8473	T-C			Syn		383/30181	Yes	T	1	1
	8477	T-G	38	1	Ser - Ala	0.294118	2/30182	Yes	T	1	1
	8512	A-G			Syn		139/30182	Yes	A	1	1
	8573	G-A	16		Gly-Asp		30/30181	Yes	G	1	1
ATP6	8584	G-A	20	1	Ala - Thr	0.411765	1413/30178	Yes	G	9	9
	8614	T-C			Syn		120/30182	Yes	T	1	1
	8628	C-CC			frameshift		/	No	C	1	0
	8684	C-T	53	2	Thr - Ile	0.529412	161/30182	Yes	C	5	5
	8701	A-G	59	1	Thr - Ala	9/17	10057/30174	Yes	A	41	41
	8703	C-T			Syn		125/30182	Yes	C	1	1
	8723	G-A	66	2	Arg-Gln	0.647059	47/30180	Yes	G	1	1
	8724	A-G			Syn		5/30182	Yes	A	1	1
	8745	A-G			Syn		7/30180	Yes	A	1	1
	8763	T-C			Syn		9/30180	Yes	T	1	1
	8772	T-C			Syn		103/30174	Yes	T	1	1
	8784	A-G			Syn		213/30180	Yes	A	2	2
	8794	C-T	90	1	His - Tyr	12/17	891/30182	Yes	C	7	7
	8829	C-T			Syn		96/30181	Yes	C	1	1
	8860	A-G	112	1	Thr - Ala	12/17	29880/30176	Yes	A	85	86
	8964	C-T			Syn		249/30182	Yes	C	4	4
	8973	A-G			Syn		16/30182	Yes	A	1	1
	9004	C-T			Syn		10/30181	Yes	C	1	1
	9053	G-A	176	2	Ser - Asn	6/17	348/30179	Yes	G	12	12
	9071	C-T	182	2	Ser - Leu	0.529412	9/30181	Yes	C	1	1
	9126	T-C			Syn		11/30182	Yes	T	3	2
	9128	T-C	201	2	Ile-Thr	12/17	59/30181	Yes	T	2	2
	9139	G-A	205	1	Ala-Thr	0.941176	22/30182	Yes	G	1	1
	9141	T-C			Syn		4/30182	Yes	T	1	1
	9180	A-G			Syn		313/30181	Yes	A	3	3
	9196	G-A	224	1	Asp - Asn	0.647059	39/30182	Yes	G	2	2
CO3	9253	G-A	16	2	Trp-stop	0.647059	/	Yes	G	1	0
	9296	C-T			Syn		90/30182	Yes	C	4	4
	9300	G-A	32	1	Ala - Thr	8/17	119/30182	Yes	G	1	1
	9377	A-G			Syn		210/30181	Yes	A	2	2
	9407	C-T	67		Syn		2/30182	Yes	C	0	1
	9431	C-T	75		Syn		28/30182	Yes	C	1	1
	9468	A-G	88		Thr-Ala	0.470588	92/30180	Yes	A	1	1
	9473	A-G			Syn		1/30182	Yes	A	1	1
	9477	G-A	91	1	Val - Ile	0.764706	1274/30179	Yes	G	1	1
	9494	A-G	96		Syn		93/30182	Yes	A	1	1
	9536	C-T			Syn		109/30182	Yes	C	3	3
	9540	T-C			Syn		10080/30177	Yes	T	42	41
	9545	A-G			Syn		1221/30180	Yes	A	1	1
	9548	G-A			Syn		301/30180	Yes	G	10	11
	9554	G-A			Syn		295/30178	Yes	G	1	1
	9575	G-A			Syn		183/30182	Yes	G	2	2
	9629	A-G			Syn		16/30182	Yes	A	1	1
	9670	A-G	155	2	Asn - Ser	0.764706	25/30182	Yes	A	1	0
	9732	C-T			Syn		6/30182	Yes	C	1	1
	9738	G-A	178	1	Ala - Thr	12/17	28/30182	Yes	G	1	1
	9776	C-T			Syn		28/30182	Yes	C	1	1
	9797	T-C			Syn		8/30181	Yes	T	1	1
	9824	T-A			Syn		122/30181	Yes	T	3	3
	9824	T-C			Syn		666/30181	Yes	T	15	15
	9856	T-C	217	2	Ile - Thr	6/17	6/30181	Yes	T	1	1
	9950	T-C			Syn		834/30179	Yes	T	3	3
	9957	T-C	251	1	Phe - Leu	0.764706	15/30180	Yes	T	1	1
	9962	G-A			Syn		115/30178	Yes	G	1	1
	9968	C-T			Syn		8/30179	Yes	C	2	2
tRNA-Gly	10029	A-G			anticoden sten	16/17	8/30181	Yes	A	1	1
	10031	T-C				0.588235	131/30179	Yes	T	3	3
	10041	A-C	55		tRNA-Gly		/	No	A	1	1
ND3	10097	A-G			Syn		40/30179	Yes	A	2	2
	10181	C-T			Syn		91/30180	Yes	C	1	1
	10192	C-T	45	2	Ser - Phe	6/17	58/30180	Yes	C	1	1
	10211	C-T			Syn		45/30182	Yes	C	2	2
	10262	A-G			Syn		18/30182	Yes	A	2	1
	10289	A-G			Syn		110/30178	Yes	A	1	1
	10310	G-A			Syn		628/30175	Yes	G	19	19
	10320	G-A	88	1	Val-Ile	4/17	82/30174	Yes	G	2	2
	10365	G-A	103		Ala-Thr	0.764706	45/30182	Yes	G	1	0
	10397	A-G			Syn		277/30178	Yes	A	4	3
	10398	A-G	114	1	Thr - Ala	0.411765	13338/30164	Yes	A	48	48
	10400	C-T	114	3	Thr - Ala		6259/30177	Yes	C	43	43
tRNA-Arg	10410	T-C			acceptor stem	3/17	166/30180	Yes	T	1	1
	10420	A-G			D -loop	13/17	4/30178	Yes	A	1	1
ND4L	10535	T-C			Syn		72/30179	Yes	T	3	3
	10566	C-G	33	1	Lys-Val		/	Yes	C	1	1
	10586	G-A			Syn		577/30177	Yes	G	3	3
	10604	T-C			Syn		29/30181	Yes	T	1	1
	10609	T-C	47	2	Met - Thr	9/17	402/30180	Yes	T	13	13
	10689	G-A	74	1	Gly-Ser	0.941176	/	No	G	1	0
	10750	A-G	94	2	Asn-Ser	2/17	100/30182	Yes	A	1	1
ND4	10810	T-C			Syn		1776/30180	Yes	T	1	1
	10861	T-C			Syn		27/30182	Yes	T	1	1
	10873	T-C			Syn		10066/30180	Yes	T	41	41
	10915	T-C			Syn		1242/30181	Yes	T	1	1
	10920	C-T	54	2	Pro-Leu	0.0588235	157/30182	Yes	C	1	1
	10972	A-G			Syn		15/30179	Yes	A	1	1
	11038	A-G			Syn		9/30182	Yes	A	1	1
	11061	C-T	101	2	Ser-Phe	0.470588	69/30182	Yes	C	1	1
	11065	A-G			Syn		47/30182	Yes	A	2	2
	11087	T-C	110		Phe-Leu		73/30179	Yes	T	1	1
	11149	G-A			Syn		65/30181	Yes	G	1	1
	11150	G-A	131	1	Ala-Thr	0.176471	74/30180	Yes	G	1	1
	11151	C-T	131	2	Ala - Val	0.176471	100/30182	Yes	C	1	1
	11176	G-A			Syn		440/30181	Yes	G	2	2
	11215	C-T			Syn		200/30182	Yes	C	4	4
	11226	G-A	156		Gly-Asp	17/17	/	No	G	1	0
	11296	C-T			Syn		123/30181	Yes	C	1	1
	11299	T-C			Syn		1525/30176	Yes	T	1	1
	11335	C-T	192		Syn		22/30180	Yes	C	1	1
	11353	T-C			Syn		70/30182	Yes	T	1	1
	11380	A-G			Syn		50/30181	Yes	A	2	2
	11386	T-C			Syn		47/30182	Yes	T	1	1
	11407	C-T			Syn		28/30182	Yes	C	1	1
	11422	C-T			Syn		9/30182	Yes	C	1	1
	11447	G-A	230	1	Val - Met	0.882353	39/30182	Yes	G	1	1
	11569	T-C			Syn		23/30182	Yes	T	1	1
	11605	A-G			Syn		1/30182	Yes	A	1	1
	11665	C-T			Syn		301/30180	Yes	C	9	9
	11696	G-A	313	1	Val - Ile	0.176471	162/30182	Yes	G	1	1
	11719	G-A			Syn		22988/30165	Yes	G	85	85
	11815	C-A			Syn		3/30182	Yes	C	1	1
	11857	C-T			Syn		6/30181	Yes	C	1	1
	11887	G-A			Syn		96/30181	Yes	G	1	1
	11914	G-A			Syn		3358/30169	Yes	G	2	3
	11923	A-G	388		Syn		80/30181	Yes	A	1	1
	11929	T-C	390		Syn		36/30182	Yes	T	1	0
	11944	T-C			Syn		1058/30180	Yes	T	2	3
	12007	G-A			Syn		2074/30175	Yes	G	4	3
	12026	A-G	423	1	Ile - Val	8/17	159/30175	Yes	A	3	3
	12091	T-C			Syn		299/30179	Yes	T	9	9
	12092	C-A	445		Leu-Ile		25/30182	Yes	C	0	1
	12127	G-A			Syn		190/30182	Yes	G	1	1
tRNA-His	12153	C-T			D-loop	0.588235	26/30182	Yes	C	1	1
tRNA-Ser	12209	G-A			acceptor stem		/	Yes	G	1	0
	12214	C-T					/	No	C	1	1
tRNA-Leu(CUN)	12280	A-G			D-loop		51/30182	Yes	A	1	1
ND5	12338	T-C	1	2	Met - Thr	14/17	65/30182	Yes	T	4	4
	12351	T-C			Syn		25/30180	Yes	T	1	1
	12358	A-G	8	1	Thr - Ala	8/17	481/30180	Yes	A	5	5
	12361	A-G	9	1	Thr-Ala	4/17	171/30181	Yes	A	1	1
	12372	G-A			Syn		4335/30178	Yes	G	5	4
	12373	A-G	13	1	Thr-Ala	0.411765	45/30182	Yes	A	1	1
	12396	T-C			Syn		23/30182	Yes	T	1	1
	12405	C-T			Syn		286/30182	Yes	C	4	3
	12406	G-A	24	1	Val - Ile	9/17	514/30181	Yes	G	11	12
	12408	T-C			Syn		56/30182	Yes	T	2	2
	12540	A-G			Syn		7/30182	Yes	A	1	1
	12561	G-A			Syn		140/30180	Yes	G	2	2
	12612	A-G			Syn		1515/30181	Yes	A	1	1
	12621	C-T			Syn		15/30182	Yes	C	2	2
	12630	G-A			Syn		151/30182	Yes	G	2	2
	12634	A-G	100	1	Ile-Val	0.823529	88/30182	Yes	A	1	0
	12654	A-G			Syn		106/30180	Yes	A	1	1
	12681	T-C			Syn		62/30180	Yes	T	1	1
	12684	G-A	116		Syn		29/30181	Yes	G	1	1
	12696	T-C			Syn		89/30180	Yes	T	1	1
	12705	C-T			Syn		12713/30174	Yes	C	54	52
	12711	A-G			Syn	17/17	15/30181	Yes	A	1	0
	12727	T-C			Syn		15/30182	Yes	T	1	1
	12732	T-C	132		Syn		59/30181	Yes	T	0	1
	12810	A-G			Syn		714/30181	Yes	A	1	1
	12811	T-C	159	1	Tyr - His	0.764706	277/30182	Yes	T	5	4
	12842	T-C	169		Ile-Thr	0.529412	12/30182	Yes	T	1	1
	12846	A-G			Syn		2/30181	Yes	A	1	1
	12882	C-T			Syn		394/30182	Yes	C	12	12
	12906	C-A	190	3	Ile-Met	0.0588235	20/30181	Yes	C	1	1
	12950	A-G	205	2	Asn - Thr	0.764706	97/30182	Yes	A	2	2
	12954	T-C			Syn	17/17	68/30182	Yes	T	1	0
	12957	T-C			Syn		98/30181	Yes	T	1	1
	12963	C-T			Syn		/	Yes	C	1	1
	13005	A-G	223		Syn		1/30182	Yes	A	1	1
	13063	G-A	243		Val-Ile	17/17	1/30182	Yes	G	1	0
	13104	A-G			Syn		164/30181	Yes	A	1	1
	13105	A-G	257	1	Ile-Val	0.352941	2377/30180	Yes	A	1	1
	13135	G-A	267	1	Ala -Thr	4/17	259/30180	Yes	G	2	2
	13145	G-A	270	2	Ser - Asn	0.117647	192/30181	Yes	G	2	2
	13182	T-C			Syn		12/30182	Yes	T	1	1
	13191	T-C			Syn		26/30182	Yes	T	2	2
	13263	A-G			Syn		1055/30182	Yes	A	1	1
	13267	G-T	311		Gly-Trp	17/17	/	No	G	1	0
	13269	A-G			Syn		77/30182	Yes	A	2	2
	13287	C-T			Syn		16/30182	Yes	C	1	1
	13327	A-G	331	1	Tyr-Ala		14/30181	Yes	A	1	1
	13353	A-G			Syn		3/30182	Yes	A	1	1
	13383	C-T			Syn		3/30182	Yes	C	1	1
	13395	A-G			Syn		95/30182	Yes	A	1	1
	13431	C-T			Syn		35/30180	Yes	C	1	1
	13475	T-Del			frameshift	17/17	/	No	T	2	0
	13512	A-G			Syn		7/30182	Yes	A	1	1
	13563	A-G			Syn		201/30182	Yes	A	3	3
	13578	C-T			Syn		3/30182	Yes	C	1	1
	13590	G-A			Syn		1630/30176	Yes	G	3	3
	13602	T-C			Syn		33/30182	Yes	T	2	2
	13603	A-G	423	1	Ser - Gly	17/17	/	No	A	3	0
	13676	A-G	447	2	Asn - Ser	0.882353	2/30182	Yes	A	1	0
	13681	A-G	449	1	Thr - Ala	0.470588	111/30180	Yes	A	2	2
	13708	G-A	458	1	Ala - Thr	0.411765	2071/30173	Yes	G	4	4
	13718	G-A	461	2	Ser-Asn	17/17	/	No	G	1	0
	13722	A-G			Syn		214/30182	Yes	A	1	1
	13753	T-C	473		Ser-Pro		28/30182	Yes	C	1	1
	13754	C-A	473		Ser-Tyr		/	No	C	1	1
	13759	G-A	475	1	Ala - Thr	1/17	923/30180	Yes	G	13	12
	13928	G-C	531	2	Ser - Thr	3/17	993/30181	Yes	G	20	19
	13930	A-G	532	1	Ile-Val	0.529412	/	Yes	A	1	1
	13942	A-G	536	1	Thr-Ala	0.294118	30/30182	Yes	A	1	2
	14053	A-G	573	1	Thr - Ala	12/17	129/30182	Yes	A	1	1
	14063	T-C	576	2	Ile - Thr		19/30182	Yes	T	1	1
ND6	14149	C-T			Syn		48/30182	Yes	C	1	1
	14178	T-C	166	1	Ile-Val		835/30179	Yes	T	1	1
	14239	C-T			Syn		49/30181	Yes	C	1	1
	14311	T-C	121		Syn		46/30180	Yes	T	1	1
	14318	T-C	119	2	Asn-Ser	0.470588	999/30182	Yes	T	1	1
	14364	G-A			Syn		256/30181	Yes	G	1	1
	14420	C-T	85	2	Gly - Glu	0.588235	7/30182	Yes	C	1	1
	14470	T-C			Syn		501/30177	Yes	T	2	2
	14488	T-C			Syn		25/30182	Yes	T	1	1
	14560	G-A			Syn		853/30177	Yes	G	3	3
	14563	C-T			Syn		1/30182	Yes	C	1	1
	14569	G-A			Syn		572/30181	Yes	G	6	6
	14668	C-T			Syn		1324/30182	Yes	C	15	15
	14696	A-G			T-stem	15/17	28/30182	Yes	A	1	1
	14756	A-G	4		Met-Val		5/30182	Yes	A	1	1
CYB	14765	A-T	7	1	Thr - Ser	8/17	/	No	A	1	2
	14766	C-T	7	2	Ile - Thr	8/17	22927/30179	Yes	C	85	86
	14783	T-C			Syn		6232/30178	Yes	T	39	39
	14815	C-T			Syn		27/30182	Yes	C	1	1
	14831	G-A	29	1	Ala-Thr	0.294118	81/30176	Yes	G	1	1
	14857	T-C			Syn		17/30182	Yes	T	1	1
	14861	G-A	39	1	Ala - Thr	11/17	84/30180	Yes	G	3	3
	14905	G-A			Syn		1590/30163	Yes	G	1	1
	14927	A-G	61	1	Thr-Ala	12/17	119/30182	Yes	A	2	2
	14971	T-C			Syn		82/30180	Yes	T	2	2
	14978	A-G	78	1	Ile - Val	17/17	66/30182	Yes	A	1	1
	14979	T-C	78	2	Ile - Thr	6/17	127/30182	Yes	T	1	1
	14984	C-CA			frameshift		/	No	C	1	0
	15025	C-T			Syn		11/30182	Yes	C	1	1
	15038	A-G	98		Ile-Val		21/30182	Yes	A	0	1
	15043	G-A			Syn		6980/30172	Yes	G	41	42
	15090	T-C	115	2	Ile -Thr		12/30182	Yes	T	1	1
	15154	C-A			Syn		3/30182	Yes	C	1	1
	15172	G-A			Syn		159/30179	Yes	G	2	2
	15208	A-G			Syn		91/30182	Yes	A	1	1
	15217	G-A			Syn		319/30181	Yes	G	3	2
	15220	A-G			Syn		7/30182	Yes	A	1	1
	15221	G-A	159	1	Asp-Asn	0.411765	40/30179	Yes	G	1	1
	15223	C-T			Syn		100/30182	Yes	C	1	1
	15226	A-G			Syn		103/30182	Yes	A	1	1
	15235	A-G			Syn		105/30182	Yes	A	2	2
	15236	A-G	164	1	Ile -Val	0.352941	342/30181	Yes	A	6	7
	15301	G-A			Syn		8410/30175	Yes	G	9	9
	15301	G-A			Syn		8410/30175	Yes	G	31	30
	15314	G-A	190	1	Ala-Thr	0.294118	169/30182	Yes	G	3	3
	15323	G-A	193	1	Ala - Thr	0.235294	121/30178	Yes	G	1	1
	15326	A-G	194	1	Thr - Ala	8/17	29849/30180	Yes	A	82	81
	15346	G-A			Syn		206/30182	Yes	G	1	1
	15440	T-C			Syn		138/30181	Yes	T	1	1
	15458	T-C	238	1	Ser - Pro	0.0588235	50/30182	Yes	T	1	1
	15460	C-T			Syn		9/30182	Yes	C	1	1
	15466	G-A			Syn		595/30181	Yes	G	1	1
	15479	T-C	245	1	Phe-Leu	14/17	124/30182	Yes	T	1	1
	15487	A-T			Syn		1177/30182	Yes	A	5	5
	15496	A-G			Syn		22/30182	Yes	A	1	1
	15497	G-A	251	1	Gly - Ser	0.647059	147/30182	Yes	G	2	2
	15508	C-T			Syn		102/30182	Yes	C	1	1
	15518	C-T			Syn		30/30182	Yes	C	1	1
	15529	C-A			Syn		5/30182	Yes	C	1	1
	15535	C-T			Syn		576/30181	Yes	C	2	3
	15562	A-G			Syn		26/30182	Yes	A	1	1
	15622	T-C			Syn		36/30182	Yes	T	1	1
	15643	C-T			Syn		10/30182	Yes	C	1	1
	15662	A-G	306	1	Ile-Val	3/17	109/30182	Yes	A	1	1
	15670	T-C			Syn		497/30180	Yes	T	1	1
	15734	G-A	330	1	Ala-Thr	11/17	109/30182	Yes	G	1	1
	15784	T-C			Syn		988/30180	Yes	T	1	1
	15787	T-C			Syn		14/30181	Yes	T	1	1
	15832	C-T			Syn		3/30182	Yes	C	1	1
	15851	A-G	369	1	Ile-Val	2/17	101/30182	Yes	A	1	1
	15860	A-G	372	1	Ile - Val	0.705882	42/30182	Yes	A	1	0
	15883	G-A			Syn		79/30181	Yes	G	1	1
	15884	G-A	380	1	Ala-Thr		301/30175	Yes	G	1	1
tRNA-Thr	15927	G-A			anticoden sten		288/30182	Yes	G	1	1
	15930	G-A					786/30179	Yes	G	1	2
	15951	A-G			acceptor stem	9/17	307/30182	Yes	A	1	1
tRNA-Pro	15968	T-C			T-stem	10/17	133/30180	Yes	T	1	1
	16017	T-C			acceptor stem		94/30180	Yes	T	1	0
									Total	3101	3014
Frequency: from Mitomap
Previously report:data from MitoMap (http://www.mitomap.org/MITOMAP)
CRS:cambridge sequence| GenBank accession number： NC_012920
T: tumor tissue; N: non-tumor tissue
17 species Conservation: Bos taurus, Pan troglodytes, Cebus albifrons, Gorilla gorilla, Homo sapiens,
Hylobates lar,Lemur catta,Macaca mulatta,Macaca sylvanus, Mus musculus,Nycticebus coucang,
Pan paniscus,Pongo Pygmaeus,Pongo abelii,Papio hamadryas,Tarsius bancanus
and Xenopus laevis
