# Supplementary material for: Mitochondrial DNA depletion, mitochondrial mutations and high TFAM expression in hepatocellular carcinoma
Source: Oncotarget. 2017 Sep 16;8(48):84373–83. doi: 10.18632/oncotarget.21033 (PMC5663603; doi:10.18632/oncotarget.21033)
Supplement: Supplementary file 4 [file oncotarget-08-84373-s004.xls]

## Sheet: S5
Supplementary Table 5: Putative pathogenic variants identified in mtDNA protein coding region in HCC samples
Gene	Position	Change	AA change	Reported	Frequency	17 species conservation	MtoolBox	PolyPhen2	SIFT_transf	MutationAssessor_transf	PROVEAN	PANTHER	COSMICv79_ID
MT-ND1	3710	C-T	Ala-Val	Yes	1/30182	0.941176	deleterious	probably_damaging	medium	medium	deleterious	neutral	NA
	3877	T-C	Ala-Pro	No	/	17/17	deleterious	probably_damaging	medium	high	deleterious	disease	NA
MT-ND2	4963	G-A	Gly-Asp	No	/	17/17	deleterious	probably_damaging	medium	high_	deleterious	disease	NA
MT-ND2	5112	G-A	Ala-Thr	Yes	1/30182	0.294118	neutral	benign	medium	low	neutral	disease	NA
MT-CO1	6582	G-A	Asp-Asn	No	/	17/17	deleterious	probably_damaging	medium	high	deleterious	neutral	NA
	7347	G-A	Val-Ile	Yes	2/30182	16/17	neutral	benign	medium	medium	neutral	neutral	NA
MT-ATP8	8369	C-G	Pro - Ser	Yes	/	17/17	deleterious	probably_damaging	medium	high	deleterious	disease	NA
MT-ATP6	*8628	C-CC	frameshift (stop)	No	/	12/17	.	.	.	.	.	.	.
MT-CO3	*9253	G-A	Trp-stop	Yes	/	17/17	.	.	.	.	.	.	.
	9670	A-G	Asn - Ser	Yes	25/30182	13/17	neutral	benign	medium	medium	deleterious	neutral	NA
MT-ND3	10365	G-A	Ala-Thr	Yes	45/30182	13/17	neutral	benign	medium	medium	deleterious	neutral	NA
MT-ND4L	10689	G-A	Gly-Ser	Yes	/	0.941176	deleterious	probably_damaging	medium	high	deleterious	disease	NA
MT-ND4	11226	G-A	Gly-Asp	No	/	17/17	deleterious	probably_damaging	medium	high	deleterious	NA	NA
MT-ND5	12634	A-G	Ile-Val	Yes	88/30182	0.823529	deleterious	probably_damaging	medium	medium	neutral	neutral	NA
	13063	G-A	Val-Ile	Yes	1/30182	17/17	deleterious	probably_damaging	medium	medium	neutral	disease	COSM488739
	13267	G-T	Gly-Trp	No	/	17/17	deleterious	probably_damaging	medium	high	deleterious	disease	NA
	*13475	T-Del	frameshift (stop)	No	/	17/17	.	.	.	.	.	.	.
	13603	A-G	Ser - Gly	No	/	17/17	deleterious	possibly_damaging	medium	high	deleterious	disease	NA
	13676	A-G	Asn - Ser	Yes	2/30182	0.882353	neutral	benign	medium	medium	deleterious	disease	COSM488750
	13718	G-A	Ser-Asn	Yes	/	17/17	deleterious	probably_damaging	medium	high	deleterious	disease	NA
MT-CYB	*14984	C-CA	frameshift (stop)	No	/	0.882353	.	.	.	.	.	.	.
MT-CYB	15860	A-G	Ile - Val	Yes	42/30182	0.705882	neutral	benign	medium	medium	neutral	NA	NA
Frequency: from Mitomap (The GB frequency data in Mitomap is derived from 32059 GenBank sequences)
Report:data from MitoMap (http://www.mitomap.org/MITOMAP)
MtoolBox:A bioinformatics pipeline to analyze mtDNA from NGS data
TransFIC (TRANSformed Functional Impact for Cancer), to rank the functional impact of cancer
	somatic mutations
COSMIC, the catalogue of somatic mutations in cancer and resource for exploring the impact of
	somatic mutations in human cancer
NA: unavailable.
